# Supplementary material for: Biological Misinterpretation of Transcriptional Signatures in Tumor Samples Can Unknowingly Undermine Mechanistic Understanding and Faithful Alignment with Preclinical Data
Source: Clin Cancer Res. 2022 Jul 6;28(18):4056–69. doi: 10.1158/1078-0432.CCR-22-1102 (PMC9475248; doi:10.1158/1078-0432.CCR-22-1102)
Supplement: Supplementary Table [file ccr-22-1102_supplementary_table_ts1_suppts1.xlsx]

## Sheet: Supplementary Table 1
Supplementary Table 1: Gene ontology biological processes (GO BP) signatures that are altered by stromal content
Pathway	GSE35602	GSE31279
GOBP_MITOCHONDRIAL_TRANSLATION	-3.60365	-2.90466
GOBP_MITOCHONDRIAL_TRANSLATIONAL_TERMINATION	-3.44575	-2.75095
GOBP_TRANSLATIONAL_TERMINATION	-3.44362	-2.74931
GOBP_TRANSLATIONAL_ELONGATION	-3.32553	-2.51343
GOBP_MITOCHONDRIAL_RESPIRATORY_CHAIN_COMPLEX_ASSEMBLY	-3.16378	-2.17381
GOBP_RIBOSOMAL_LARGE_SUBUNIT_BIOGENESIS	-3.16071	-1.70816
GOBP_TRNA_PROCESSING	-3.02667	-2.3558
GOBP_NADH_DEHYDROGENASE_COMPLEX_ASSEMBLY	-2.95187	-1.93688
GOBP_RESPIRATORY_ELECTRON_TRANSPORT_CHAIN	-2.92689	-2.46176
GOBP_RIBOSOMAL_SMALL_SUBUNIT_BIOGENESIS	-2.92465	-1.9177
GOBP_ATP_SYNTHESIS_COUPLED_ELECTRON_TRANSPORT	-2.88268	-2.41901
GOBP_ANAPHASE_PROMOTING_COMPLEX_DEPENDENT_CATABOLIC_PROCESS	-2.81319	-1.82081
GOBP_TRNA_MODIFICATION	-2.78992	-2.06632
GOBP_OXIDATIVE_PHOSPHORYLATION	-2.73682	-2.19834
GOBP_CELL_CYCLE_DNA_REPLICATION	-2.67655	-1.94608
GOBP_MITOCHONDRIAL_RNA_METABOLIC_PROCESS	-2.65506	-2.12273
GOBP_MITOCHONDRIAL_ELECTRON_TRANSPORT_NADH_TO_UBIQUINONE	-2.63382	-1.84218
GOBP_MATURATION_OF_5_8S_RRNA	-2.56126	-1.84995
GOBP_PROTEIN_TRANSMEMBRANE_IMPORT_INTO_INTRACELLULAR_ORGANELLE	-2.55026	-1.93142
GOBP_NCRNA_3_END_PROCESSING	-2.54177	-2.0086
GOBP_RNA_METHYLATION	-2.52148	-1.93719
GOBP_TRANSCRIPTION_COUPLED_NUCLEOTIDE_EXCISION_REPAIR	-2.50957	-1.88592
GOBP_TRICARBOXYLIC_ACID_CYCLE	-2.49951	-2.19135
GOBP_MATURATION_OF_SSU_RRNA	-2.4926	-1.78218
GOBP_PEROXISOME_ORGANIZATION	-2.48186	-2.06792
GOBP_AMINO_ACID_ACTIVATION	-2.46781	-2.10853
GOBP_NUCLEOTIDE_EXCISION_REPAIR	-2.45485	-1.67908
GOBP_PEROXISOMAL_TRANSPORT	-2.45437	-2.01631
GOBP_DNA_TEMPLATED_TRANSCRIPTION_TERMINATION	-2.44237	-1.81703
GOBP_AEROBIC_RESPIRATION	-2.37488	-2.24168
GOBP_TELOMERE_MAINTENANCE_VIA_SEMI_CONSERVATIVE_REPLICATION	-2.32299	-1.91644
GOBP_RRNA_MODIFICATION	-2.32291	-2.14811
GOBP_RNA_PHOSPHODIESTER_BOND_HYDROLYSIS_ENDONUCLEOLYTIC	-2.29724	-2.0577
GOBP_DNA_STRAND_ELONGATION	-2.2789	-2.06658
GOBP_INTERSTRAND_CROSS_LINK_REPAIR	-2.27846	-1.77615
GOBP_DNA_STRAND_ELONGATION_INVOLVED_IN_DNA_REPLICATION	-2.26897	-1.98295
GOBP_DNA_DAMAGE_RESPONSE_DETECTION_OF_DNA_DAMAGE	-2.24892	-1.91817
GOBP_INNER_MITOCHONDRIAL_MEMBRANE_ORGANIZATION	-2.22208	-1.77648
GOBP_THIOESTER_METABOLIC_PROCESS	-2.21818	-1.93709
GOBP_NUCLEOSIDE_BISPHOSPHATE_METABOLIC_PROCESS	-2.19552	-1.8821
GOBP_REGULATION_OF_MITOCHONDRIAL_GENE_EXPRESSION	-2.16042	-2.06761
GOBP_FATTY_ACID_CATABOLIC_PROCESS	-2.15842	-2.07861
GOBP_MONOCARBOXYLIC_ACID_CATABOLIC_PROCESS	-2.15667	-2.28533
GOBP_MRNA_3_END_PROCESSING	-2.12117	-1.67644
GOBP_NUCLEAR_TRANSCRIBED_MRNA_CATABOLIC_PROCESS_EXONUCLEOLYTIC	-2.09532	-1.8418
GOBP_CYTOCHROME_COMPLEX_ASSEMBLY	-2.08903	-1.8965
GOBP_PROTEIN_TARGETING_TO_MITOCHONDRION	-2.08571	-1.7046
GOBP_NUCLEOSIDE_BISPHOSPHATE_BIOSYNTHETIC_PROCESS	-2.05916	-1.75852
GOBP_POSITIVE_REGULATION_OF_MITOCHONDRIAL_TRANSLATION	-2.0314	-1.83035
GOBP_THIOESTER_BIOSYNTHETIC_PROCESS	-2.00307	-1.71034
GOBP_RRNA_METHYLATION	-1.98984	-1.94908
GOBP_ERROR_FREE_TRANSLESION_SYNTHESIS	-1.96743	-1.82954
GOBP_OLIGOSACCHARIDE_LIPID_INTERMEDIATE_BIOSYNTHETIC_PROCESS	-1.96201	-2.14144
GOBP_ACETYL_COA_BIOSYNTHETIC_PROCESS	-1.93908	-1.86543
GOBP_GPI_ANCHOR_METABOLIC_PROCESS	-1.93565	-1.81902
GOBP_NUCLEOTIDE_EXCISION_REPAIR_DNA_GAP_FILLING	-1.89576	-2.03938
GOBP_FATTY_ACID_BETA_OXIDATION	-1.8926	-1.84906
GOBP_MITOCHONDRIAL_MEMBRANE_ORGANIZATION	-1.86146	-1.76552
GOBP_LIPID_OXIDATION	-1.7371	-1.94272
GOBP_REGULATION_OF_DNA_REPLICATION	-1.6395	-1.65861
GOBP_POSITIVE_REGULATION_OF_TRANSCRIPTION_BY_RNA_POLYMERASE_II	1.20934	1.35954
GOBP_NEGATIVE_REGULATION_OF_PROTEIN_METABOLIC_PROCESS	1.21262	1.39207
GOBP_NEGATIVE_REGULATION_OF_CELLULAR_COMPONENT_ORGANIZATION	1.24633	1.51591
GOBP_EPITHELIAL_CELL_DIFFERENTIATION	1.25939	1.339
GOBP_GLAND_DEVELOPMENT	1.29741	1.48697
GOBP_NEGATIVE_REGULATION_OF_CATALYTIC_ACTIVITY	1.30238	1.47579
GOBP_NEGATIVE_REGULATION_OF_INTRACELLULAR_SIGNAL_TRANSDUCTION	1.30347	1.45656
GOBP_POSITIVE_REGULATION_OF_CELLULAR_COMPONENT_BIOGENESIS	1.30732	1.68175
GOBP_NEGATIVE_REGULATION_OF_MOLECULAR_FUNCTION	1.31882	1.51204
GOBP_NEGATIVE_REGULATION_OF_PHOSPHORUS_METABOLIC_PROCESS	1.31952	1.5694
GOBP_POSITIVE_REGULATION_OF_PROTEIN_METABOLIC_PROCESS	1.32568	1.48889
GOBP_APOPTOTIC_PROCESS	1.32968	1.52711
GOBP_NEGATIVE_REGULATION_OF_PHOSPHORYLATION	1.33173	1.58943
GOBP_CYTOSKELETON_ORGANIZATION	1.33307	1.91807
GOBP_HOMEOSTATIC_PROCESS	1.33347	1.41713
GOBP_REGULATION_OF_TRANSFERASE_ACTIVITY	1.33609	1.44002
GOBP_CATION_TRANSMEMBRANE_TRANSPORT	1.34097	1.33221
GOBP_RESPONSE_TO_NITROGEN_COMPOUND	1.34176	1.49508
GOBP_RESPONSE_TO_HORMONE	1.34398	1.53101
GOBP_POSITIVE_REGULATION_OF_ION_TRANSPORT	1.34467	1.52382
GOBP_EPITHELIUM_DEVELOPMENT	1.34581	1.50621
GOBP_REGULATION_OF_WNT_SIGNALING_PATHWAY	1.34858	1.85968
GOBP_NEGATIVE_REGULATION_OF_CELL_DEATH	1.34928	1.51311
GOBP_CELL_CELL_SIGNALING_BY_WNT	1.35909	1.73495
GOBP_NEGATIVE_REGULATION_OF_HYDROLASE_ACTIVITY	1.35925	1.45694
GOBP_POSITIVE_REGULATION_OF_CELLULAR_COMPONENT_ORGANIZATION	1.36414	1.71699
GOBP_RESPONSE_TO_INORGANIC_SUBSTANCE	1.37015	1.57956
GOBP_REGULATION_OF_CELLULAR_COMPONENT_BIOGENESIS	1.37101	1.79627
GOBP_REGULATION_OF_PEPTIDASE_ACTIVITY	1.37385	1.52556
GOBP_REGULATION_OF_PROTEIN_MODIFICATION_PROCESS	1.37613	1.55517
GOBP_REGULATION_OF_ION_TRANSPORT	1.37806	1.53914
GOBP_REGULATION_OF_RESPONSE_TO_STRESS	1.3828	1.57627
GOBP_REGULATION_OF_SECRETION	1.38532	1.44209
GOBP_DEFENSE_RESPONSE_TO_VIRUS	1.38786	1.60078
GOBP_TISSUE_HOMEOSTASIS	1.39056	1.59296
GOBP_HEAD_DEVELOPMENT	1.39108	1.63481
GOBP_SECRETION	1.39373	1.706
GOBP_POSITIVE_REGULATION_OF_RESPONSE_TO_BIOTIC_STIMULUS	1.39801	1.64284
GOBP_REGULATION_OF_PHOSPHORUS_METABOLIC_PROCESS	1.3984	1.59559
GOBP_CELLULAR_RESPONSE_TO_NITROGEN_COMPOUND	1.39881	1.41054
GOBP_CHEMICAL_HOMEOSTASIS	1.40221	1.35637
GOBP_CATION_TRANSPORT	1.40732	1.46459
GOBP_POSITIVE_REGULATION_OF_TRANSFERASE_ACTIVITY	1.40743	1.39923
GOBP_MULTICELLULAR_ORGANISMAL_HOMEOSTASIS	1.41055	1.60104
GOBP_REPRODUCTIVE_SYSTEM_DEVELOPMENT	1.41761	1.51153
GOBP_REGULATION_OF_INNATE_IMMUNE_RESPONSE	1.41814	1.84993
GOBP_REGULATION_OF_CELL_DEATH	1.41842	1.6189
GOBP_FOREBRAIN_DEVELOPMENT	1.42035	1.46411
GOBP_REGULATION_OF_GROWTH	1.422	1.57263
GOBP_STRESS_ACTIVATED_PROTEIN_KINASE_SIGNALING_CASCADE	1.42531	1.47328
GOBP_CENTRAL_NERVOUS_SYSTEM_DEVELOPMENT	1.42586	1.59381
GOBP_REGULATION_OF_DNA_BINDING_TRANSCRIPTION_FACTOR_ACTIVITY	1.42596	1.61632
GOBP_REGULATION_OF_RESPONSE_TO_BIOTIC_STIMULUS	1.42723	1.85586
GOBP_CELLULAR_RESPONSE_TO_ORGANIC_CYCLIC_COMPOUND	1.431	1.59766
GOBP_POSITIVE_REGULATION_OF_CATALYTIC_ACTIVITY	1.43239	1.64723
GOBP_POSITIVE_REGULATION_OF_MOLECULAR_FUNCTION	1.43264	1.63622
GOBP_MYELOID_LEUKOCYTE_MEDIATED_IMMUNITY	1.43592	1.92989
GOBP_REGULATION_OF_PROTEIN_KINASE_ACTIVITY	1.43641	1.63444
GOBP_GROWTH	1.43957	1.68515
GOBP_REGULATION_OF_TRANSPORT	1.44017	1.67759
GOBP_CELL_GROWTH	1.44062	1.65406
GOBP_CELL_CELL_JUNCTION_ORGANIZATION	1.44133	1.74609
GOBP_NEURON_DEATH	1.4414	1.49308
GOBP_RESPONSE_TO_ENDOGENOUS_STIMULUS	1.44617	1.71214
GOBP_RESPONSE_TO_STEROID_HORMONE	1.4473	1.6433
GOBP_CELLULAR_HOMEOSTASIS	1.44796	1.42976
GOBP_PROTEIN_PHOSPHORYLATION	1.45169	1.67336
GOBP_JNK_CASCADE	1.45388	1.586
GOBP_CELL_SURFACE_RECEPTOR_SIGNALING_PATHWAY_INVOLVED_IN_CELL_CELL_SIGNALING	1.45658	1.78242
GOBP_CELL_PROJECTION_ORGANIZATION	1.46003	1.82846
GOBP_ESTABLISHMENT_OR_MAINTENANCE_OF_CELL_POLARITY	1.4605	1.71509
GOBP_EXOCYTOSIS	1.46186	1.91513
GOBP_ANTIGEN_PROCESSING_AND_PRESENTATION	1.46271	1.99245
GOBP_SENSORY_ORGAN_MORPHOGENESIS	1.46519	1.56829
GOBP_NEGATIVE_REGULATION_OF_SUPRAMOLECULAR_FIBER_ORGANIZATION	1.47006	1.75925
GOBP_EMBRYO_DEVELOPMENT	1.47462	1.76543
GOBP_RESPONSE_TO_VIRUS	1.47467	1.77612
GOBP_PATTERN_SPECIFICATION_PROCESS	1.4787	1.58096
GOBP_POSITIVE_REGULATION_OF_TRANSPORT	1.48043	1.7191
GOBP_REGIONALIZATION	1.48062	1.53794
GOBP_FC_RECEPTOR_SIGNALING_PATHWAY	1.48224	1.66352
GOBP_RESPONSE_TO_ORGANIC_CYCLIC_COMPOUND	1.48275	1.69319
GOBP_RESPONSE_TO_TUMOR_NECROSIS_FACTOR	1.48302	1.58805
GOBP_POSITIVE_REGULATION_OF_PROTEIN_MODIFICATION_PROCESS	1.48373	1.61987
GOBP_REGULATION_OF_PROTEIN_SERINE_THREONINE_KINASE_ACTIVITY	1.48406	1.69772
GOBP_REGULATION_OF_ACTIN_FILAMENT_LENGTH	1.48556	1.74146
GOBP_POSITIVE_REGULATION_OF_DNA_BINDING_TRANSCRIPTION_FACTOR_ACTIVITY	1.4863	1.67884
GOBP_REACTIVE_OXYGEN_SPECIES_METABOLIC_PROCESS	1.48713	1.518
GOBP_POSITIVE_REGULATION_OF_GROWTH	1.48851	1.55488
GOBP_POSITIVE_REGULATION_OF_CYTOSKELETON_ORGANIZATION	1.48957	1.81455
GOBP_REGULATION_OF_NEUROGENESIS	1.49372	1.54668
GOBP_REGULATION_OF_CYTOSKELETON_ORGANIZATION	1.49467	2.05611
GOBP_REGULATION_OF_HYDROLASE_ACTIVITY	1.49544	1.79652
GOBP_CENTRAL_NERVOUS_SYSTEM_NEURON_DIFFERENTIATION	1.4964	1.60553
GOBP_POSITIVE_REGULATION_OF_GENE_EXPRESSION	1.49787	1.646
GOBP_REGULATION_OF_INTRACELLULAR_SIGNAL_TRANSDUCTION	1.49822	1.73837
GOBP_NEGATIVE_REGULATION_OF_ION_TRANSPORT	1.50043	1.67592
GOBP_REGULATION_OF_CELLULAR_COMPONENT_SIZE	1.50044	1.60106
GOBP_GLIOGENESIS	1.50053	1.69425
GOBP_RESPONSE_TO_OXYGEN_CONTAINING_COMPOUND	1.50165	1.67525
GOBP_BEHAVIOR	1.50281	1.56358
GOBP_POSITIVE_REGULATION_OF_I_KAPPAB_KINASE_NF_KAPPAB_SIGNALING	1.50658	1.66943
GOBP_NEGATIVE_REGULATION_OF_SIGNALING	1.50675	1.74214
GOBP_REGULATION_OF_PROTEIN_PHOSPHORYLATION	1.50724	1.7437
GOBP_NEGATIVE_REGULATION_OF_CELL_GROWTH	1.51024	1.64124
GOBP_CELLULAR_RESPONSE_TO_OXYGEN_CONTAINING_COMPOUND	1.51065	1.62848
GOBP_RESPONSE_TO_CORTICOSTEROID	1.51522	1.7866
GOBP_APPENDAGE_MORPHOGENESIS	1.51563	1.77776
GOBP_POSITIVE_REGULATION_OF_HYDROLASE_ACTIVITY	1.51624	1.83086
GOBP_POSITIVE_REGULATION_OF_CELL_DEATH	1.52044	1.7274
GOBP_ACTIN_FILAMENT_ORGANIZATION	1.52372	2.09077
GOBP_NEGATIVE_REGULATION_OF_PEPTIDASE_ACTIVITY	1.52541	1.61299
GOBP_REGULATION_OF_TRANSPORTER_ACTIVITY	1.52731	1.60837
GOBP_MULTI_MULTICELLULAR_ORGANISM_PROCESS	1.52734	1.60411
GOBP_DEFENSE_RESPONSE_TO_BACTERIUM	1.52837	1.71597
GOBP_NEGATIVE_REGULATION_OF_GROWTH	1.52843	1.5977
GOBP_REGULATION_OF_SUPRAMOLECULAR_FIBER_ORGANIZATION	1.52895	1.94817
GOBP_TRANSMEMBRANE_RECEPTOR_PROTEIN_SERINE_THREONINE_KINASE_SIGNALING_PATHWAY	1.52904	1.93457
GOBP_TRANSFORMING_GROWTH_FACTOR_BETA_RECEPTOR_SIGNALING_PATHWAY	1.53033	1.82969
GOBP_POSITIVE_REGULATION_OF_PROTEIN_KINASE_ACTIVITY	1.53456	1.62081
GOBP_RECEPTOR_METABOLIC_PROCESS	1.53476	1.66808
GOBP_POSITIVE_REGULATION_OF_NEUROGENESIS	1.53516	1.77731
GOBP_PROTEIN_AUTOPHOSPHORYLATION	1.53608	1.54237
GOBP_CELL_CELL_SIGNALING	1.53647	1.69405
GOBP_MAINTENANCE_OF_LOCATION	1.54074	1.63812
GOBP_EPITHELIAL_CELL_DEVELOPMENT	1.54112	1.72957
GOBP_SENSORY_ORGAN_DEVELOPMENT	1.54279	1.81579
GOBP_I_KAPPAB_KINASE_NF_KAPPAB_SIGNALING	1.54449	1.70967
GOBP_CELL_JUNCTION_ASSEMBLY	1.5446	2.02417
GOBP_RETINA_DEVELOPMENT_IN_CAMERA_TYPE_EYE	1.54466	1.63997
GOBP_CAMERA_TYPE_EYE_DEVELOPMENT	1.54571	1.82452
GOBP_NEURON_DEVELOPMENT	1.54735	1.86784
GOBP_NEUROGENESIS	1.54835	1.79145
GOBP_REGULATION_OF_NERVOUS_SYSTEM_DEVELOPMENT	1.54972	1.66586
GOBP_STRESS_FIBER_ASSEMBLY	1.55034	1.81344
GOBP_NEURAL_PRECURSOR_CELL_PROLIFERATION	1.5511	1.79246
GOBP_ACTIN_POLYMERIZATION_OR_DEPOLYMERIZATION	1.55558	1.89742
GOBP_CARDIAC_MUSCLE_CELL_DIFFERENTIATION	1.55593	1.72291
GOBP_REGULATION_OF_CELLULAR_RESPONSE_TO_TRANSFORMING_GROWTH_FACTOR_BETA_STIMULUS	1.55792	1.80116
GOBP_EMBRYONIC_ORGAN_MORPHOGENESIS	1.55998	1.56779
GOBP_EMBRYONIC_APPENDAGE_MORPHOGENESIS	1.56036	1.87265
GOBP_RESPONSE_TO_KETONE	1.56051	1.68275
GOBP_REGULATION_OF_SYNAPTIC_PLASTICITY	1.56321	1.71752
GOBP_POSITIVE_REGULATION_OF_NERVOUS_SYSTEM_DEVELOPMENT	1.56378	1.87483
GOBP_REGULATION_OF_CELL_PROJECTION_ORGANIZATION	1.56378	1.83701
GOBP_POSITIVE_REGULATION_OF_PROTEIN_SERINE_THREONINE_KINASE_ACTIVITY	1.56405	1.68077
GOBP_SYNAPTIC_SIGNALING	1.56435	1.58048
GOBP_REGULATION_OF_TRANSMEMBRANE_TRANSPORT	1.56528	1.63236
GOBP_REGULATION_OF_ACTOMYOSIN_STRUCTURE_ORGANIZATION	1.56595	1.7715
GOBP_POSITIVE_REGULATION_OF_PHOSPHORUS_METABOLIC_PROCESS	1.56677	1.70243
GOBP_REGULATION_OF_JUN_KINASE_ACTIVITY	1.56712	1.69506
GOBP_REGULATION_OF_CELL_DEVELOPMENT	1.56725	1.66036
GOBP_DEVELOPMENTAL_GROWTH	1.56764	1.84233
GOBP_PATTERN_RECOGNITION_RECEPTOR_SIGNALING_PATHWAY	1.56881	1.71786
GOBP_NEGATIVE_REGULATION_OF_NEURON_DEATH	1.56885	1.56087
GOBP_NEURON_DIFFERENTIATION	1.56952	1.83557
GOBP_REGULATION_OF_SYNAPSE_STRUCTURE_OR_ACTIVITY	1.57001	1.87774
GOBP_ENZYME_LINKED_RECEPTOR_PROTEIN_SIGNALING_PATHWAY	1.57255	1.87339
GOBP_MORPHOGENESIS_OF_AN_EPITHELIUM	1.57303	1.85401
GOBP_POSITIVE_REGULATION_OF_CELL_DEVELOPMENT	1.57676	1.73891
GOBP_CELL_JUNCTION_ORGANIZATION	1.57728	2.0825
GOBP_ACTIN_FILAMENT_BASED_MOVEMENT	1.57807	1.65792
GOBP_REGULATION_OF_BODY_FLUID_LEVELS	1.57899	1.76895
GOBP_EYE_MORPHOGENESIS	1.57959	1.6666
GOBP_CELLULAR_RESPONSE_TO_LIPID	1.58097	1.74436
GOBP_POSITIVE_REGULATION_OF_SIGNALING	1.58454	1.78338
GOBP_TRANSMEMBRANE_RECEPTOR_PROTEIN_TYROSINE_KINASE_SIGNALING_PATHWAY	1.58597	1.82192
GOBP_NEGATIVE_REGULATION_OF_TRANSPORT	1.58692	1.86959
GOBP_POSITIVE_REGULATION_OF_PROTEIN_PHOSPHORYLATION	1.5877	1.75706
GOBP_NEGATIVE_REGULATION_OF_RESPONSE_TO_STIMULUS	1.58787	1.83902
GOBP_REGULATION_OF_REGULATED_SECRETORY_PATHWAY	1.58789	1.70204
GOBP_REGULATION_OF_ACTIN_FILAMENT_ORGANIZATION	1.58864	1.83541
GOBP_NEGATIVE_REGULATION_OF_CELL_PROJECTION_ORGANIZATION	1.5892	1.70808
GOBP_COGNITION	1.59006	1.78383
GOBP_PLATELET_AGGREGATION	1.59087	1.78587
GOBP_REGULATION_OF_TRANSMEMBRANE_RECEPTOR_PROTEIN_SERINE_THREONINE_KINASE_SIGNALING_PATHWAY	1.59144	1.94882
GOBP_EMBRYONIC_ORGAN_DEVELOPMENT	1.5925	1.65715
GOBP_REGULATION_OF_VESICLE_MEDIATED_TRANSPORT	1.59385	1.91637
GOBP_REACTIVE_OXYGEN_SPECIES_BIOSYNTHETIC_PROCESS	1.59394	1.71987
GOBP_CELL_PART_MORPHOGENESIS	1.59715	1.92453
GOBP_NEGATIVE_REGULATION_OF_SECRETION	1.59747	1.65197
GOBP_NEURAL_CREST_CELL_DIFFERENTIATION	1.59756	1.68776
GOBP_REGULATION_OF_ANATOMICAL_STRUCTURE_SIZE	1.59767	1.64882
GOBP_BONE_MORPHOGENESIS	1.59836	1.87892
GOBP_REGULATION_OF_DEVELOPMENTAL_GROWTH	1.60263	1.67885
GOBP_NEGATIVE_REGULATION_OF_NEURON_APOPTOTIC_PROCESS	1.60381	1.6303
GOBP_CELL_MORPHOGENESIS_INVOLVED_IN_NEURON_DIFFERENTIATION	1.60481	1.90073
GOBP_CELL_SUBSTRATE_JUNCTION_ORGANIZATION	1.60636	2.05234
GOBP_ACTIN_FILAMENT_BUNDLE_ORGANIZATION	1.60725	1.95722
GOBP_ION_HOMEOSTASIS	1.61008	1.57787
GOBP_CELL_POPULATION_PROLIFERATION	1.61106	1.8996
GOBP_SENSORY_SYSTEM_DEVELOPMENT	1.61109	1.96972
GOBP_MYELOID_LEUKOCYTE_ACTIVATION	1.61209	2.12221
GOBP_MAPK_CASCADE	1.61315	1.79546
GOBP_POSITIVE_REGULATION_OF_CELL_PROJECTION_ORGANIZATION	1.61338	1.78832
GOBP_CARDIOCYTE_DIFFERENTIATION	1.61413	1.87057
GOBP_RESPONSE_TO_BMP	1.61554	1.87381
GOBP_POSITIVE_REGULATION_OF_DEFENSE_RESPONSE	1.61628	1.9038
GOBP_REGULATION_OF_HEART_CONTRACTION	1.61664	1.57176
GOBP_DEVELOPMENTAL_CELL_GROWTH	1.61711	1.86659
GOBP_NEGATIVE_REGULATION_OF_INNATE_IMMUNE_RESPONSE	1.61917	1.82346
GOBP_NEURAL_CREST_CELL_MIGRATION	1.61979	1.74468
GOBP_SKELETAL_SYSTEM_MORPHOGENESIS	1.62063	1.82567
GOBP_RESPONSE_TO_LIPID	1.62065	1.90649
GOBP_CELLULAR_COMPONENT_MORPHOGENESIS	1.62136	1.98442
GOBP_NEGATIVE_REGULATION_OF_CELL_POPULATION_PROLIFERATION	1.62189	2.04763
GOBP_POSITIVE_REGULATION_OF_TRANSMEMBRANE_TRANSPORT	1.62252	1.57201
GOBP_POSITIVE_REGULATION_OF_NEURON_PROJECTION_DEVELOPMENT	1.62309	1.66713
GOBP_T_CELL_RECEPTOR_SIGNALING_PATHWAY	1.6243	1.73792
GOBP_TISSUE_MORPHOGENESIS	1.62462	1.93432
GOBP_CELL_ACTIVATION_INVOLVED_IN_IMMUNE_RESPONSE	1.62702	2.04275
GOBP_POSITIVE_REGULATION_OF_NIK_NF_KAPPAB_SIGNALING	1.62768	1.9656
GOBP_SUPRAMOLECULAR_FIBER_ORGANIZATION	1.62871	2.26243
GOBP_REGULATION_OF_ENDOCYTOSIS	1.62917	2.02244
GOBP_CALCIUM_ION_TRANSMEMBRANE_TRANSPORT	1.63172	1.73281
GOBP_NEURON_PROJECTION_EXTENSION	1.63223	1.8616
GOBP_EMBRYONIC_MORPHOGENESIS	1.63298	1.88596
GOBP_RESPONSE_TO_BIOTIC_STIMULUS	1.63719	1.9622
GOBP_NEGATIVE_REGULATION_OF_TRANSMEMBRANE_RECEPTOR_PROTEIN_SERINE_THREONINE_KINASE_SIGNALING_PATHWAY	1.63825	2.15348
GOBP_REGULATION_OF_NEURON_PROJECTION_DEVELOPMENT	1.63861	1.81361
GOBP_SYNAPSE_ORGANIZATION	1.63914	1.98297
GOBP_NEGATIVE_REGULATION_OF_DENDRITIC_CELL_APOPTOTIC_PROCESS	1.63946	1.87104
GOBP_ROOF_OF_MOUTH_DEVELOPMENT	1.6396	1.90138
GOBP_DEFENSE_RESPONSE_TO_OTHER_ORGANISM	1.64029	2.04478
GOBP_REGULATION_OF_CATION_TRANSMEMBRANE_TRANSPORT	1.64102	1.83106
GOBP_REGULATION_OF_NATURAL_KILLER_CELL_ACTIVATION	1.6418	1.89177
GOBP_POSITIVE_REGULATION_OF_SYNAPTIC_TRANSMISSION	1.64204	1.61852
GOBP_REGULATION_OF_ACTIN_FILAMENT_BASED_PROCESS	1.64294	2.1302
GOBP_G_PROTEIN_COUPLED_RECEPTOR_SIGNALING_PATHWAY	1.64388	1.41116
GOBP_CELL_MORPHOGENESIS_INVOLVED_IN_DIFFERENTIATION	1.64661	1.98366
GOBP_SYNAPSE_ASSEMBLY	1.64662	1.72725
GOBP_REGULATION_OF_TRANS_SYNAPTIC_SIGNALING	1.64725	1.83077
GOBP_REGULATION_OF_REACTIVE_OXYGEN_SPECIES_BIOSYNTHETIC_PROCESS	1.64784	1.68796
GOBP_RESPONSE_TO_GROWTH_FACTOR	1.64998	1.88789
GOBP_FOCAL_ADHESION_ASSEMBLY	1.65018	1.98262
GOBP_LEUKOCYTE_MEDIATED_IMMUNITY	1.65111	2.07896
GOBP_ACTOMYOSIN_STRUCTURE_ORGANIZATION	1.65193	2.01843
GOBP_ANIMAL_ORGAN_MORPHOGENESIS	1.65343	2.01819
GOBP_CELLULAR_COMPONENT_ASSEMBLY_INVOLVED_IN_MORPHOGENESIS	1.65444	2.0001
GOBP_ODONTOGENESIS	1.6551	2.00392
GOBP_PLASMA_MEMBRANE_RAFT_ASSEMBLY	1.65558	1.71731
GOBP_PROTEIN_KINASE_A_SIGNALING	1.65658	1.88354
GOBP_RESPONSE_TO_MECHANICAL_STIMULUS	1.65691	1.69671
GOBP_REGULATION_OF_BMP_SIGNALING_PATHWAY	1.65775	2.15118
GOBP_REGULATION_OF_RAS_PROTEIN_SIGNAL_TRANSDUCTION	1.6582	1.6739
GOBP_ENDOTHELIAL_CELL_DEVELOPMENT	1.65879	1.9371
GOBP_METAL_ION_TRANSPORT	1.65885	1.77214
GOBP_CELL_MORPHOGENESIS	1.66014	2.10969
GOBP_BONE_TRABECULA_FORMATION	1.66054	2.01123
GOBP_HEART_PROCESS	1.6608	1.72126
GOBP_ACTIN_FILAMENT_BASED_PROCESS	1.66286	2.25493
GOBP_POSITIVE_REGULATION_OF_NEURAL_PRECURSOR_CELL_PROLIFERATION	1.66349	1.83266
GOBP_NEGATIVE_REGULATION_OF_MYELOID_CELL_DIFFERENTIATION	1.6638	1.90712
GOBP_CELLULAR_ION_HOMEOSTASIS	1.6643	1.64596
GOBP_POSITIVE_REGULATION_OF_RECEPTOR_MEDIATED_ENDOCYTOSIS	1.66449	1.86915
GOBP_OSTEOBLAST_DIFFERENTIATION	1.66594	1.99694
GOBP_RESPONSE_TO_ACID_CHEMICAL	1.66668	1.83882
GOBP_NEGATIVE_REGULATION_OF_MYELOID_LEUKOCYTE_DIFFERENTIATION	1.66894	1.79488
GOBP_POSITIVE_REGULATION_OF_CATION_TRANSMEMBRANE_TRANSPORT	1.66945	1.81183
GOBP_MYELOID_CELL_DIFFERENTIATION	1.66953	1.91853
GOBP_NEURON_MIGRATION	1.67008	1.87449
GOBP_POSITIVE_REGULATION_OF_SKELETAL_MUSCLE_CELL_DIFFERENTIATION	1.67011	1.82444
GOBP_REGULATION_OF_MUSCLE_SYSTEM_PROCESS	1.67015	1.80886
GOBP_POSITIVE_REGULATION_OF_NF_KAPPAB_TRANSCRIPTION_FACTOR_ACTIVITY	1.67027	1.71205
GOBP_OVULATION_CYCLE	1.67116	1.80291
GOBP_AXON_DEVELOPMENT	1.67147	2.02438
GOBP_NEURON_PROJECTION_REGENERATION	1.67223	1.87036
GOBP_POSITIVE_REGULATION_OF_DEVELOPMENTAL_GROWTH	1.67422	1.67143
GOBP_HOMEOSTASIS_OF_NUMBER_OF_CELLS	1.6743	1.89793
GOBP_REGULATION_OF_NEURON_DIFFERENTIATION	1.67464	1.61718
GOBP_CELL_FATE_COMMITMENT	1.67507	1.82981
GOBP_SECONDARY_PALATE_DEVELOPMENT	1.67586	1.84475
GOBP_POSITIVE_REGULATION_OF_INTRACELLULAR_SIGNAL_TRANSDUCTION	1.67607	1.90965
GOBP_REGULATION_OF_NIK_NF_KAPPAB_SIGNALING	1.67661	1.93064
GOBP_FILOPODIUM_ASSEMBLY	1.67672	2.08402
GOBP_POSITIVE_REGULATION_OF_GTPASE_ACTIVITY	1.67747	1.99046
GOBP_PROTEIN_ACTIVATION_CASCADE	1.67885	1.8732
GOBP_RESPONSE_TO_CYTOKINE	1.68032	2.02624
GOBP_POSITIVE_REGULATION_OF_NEURON_DIFFERENTIATION	1.68035	1.71019
GOBP_RESPONSE_TO_TRANSFORMING_GROWTH_FACTOR_BETA	1.68106	1.99202
GOBP_REGULATION_OF_GTPASE_ACTIVITY	1.68209	1.98211
GOBP_NEGATIVE_REGULATION_OF_EPITHELIAL_CELL_MIGRATION	1.68281	1.96861
GOBP_HEMATOPOIETIC_STEM_CELL_MIGRATION	1.68454	1.83641
GOBP_MAINTENANCE_OF_LOCATION_IN_CELL	1.68741	1.74434
GOBP_RAS_PROTEIN_SIGNAL_TRANSDUCTION	1.68762	1.85417
GOBP_REGULATION_OF_CELL_MORPHOGENESIS	1.68791	2.14257
GOBP_IMMUNE_EFFECTOR_PROCESS	1.68866	2.09947
GOBP_REGULATION_OF_SYSTEM_PROCESS	1.68974	1.75799
GOBP_REGULATION_OF_G_PROTEIN_COUPLED_RECEPTOR_SIGNALING_PATHWAY	1.68997	1.70759
GOBP_NEGATIVE_REGULATION_OF_MONONUCLEAR_CELL_MIGRATION	1.69125	1.79809
GOBP_REGULATION_OF_DEFENSE_RESPONSE	1.69209	2.04927
GOBP_VASCULAR_PROCESS_IN_CIRCULATORY_SYSTEM	1.69228	1.55075
GOBP_METAL_ION_HOMEOSTASIS	1.69286	1.6921
GOBP_POSITIVE_REGULATION_OF_T_CELL_MIGRATION	1.69338	1.87162
GOBP_REGULATION_OF_SMALL_GTPASE_MEDIATED_SIGNAL_TRANSDUCTION	1.69356	1.93166
GOBP_INNATE_IMMUNE_RESPONSE	1.69398	2.03821
GOBP_REGULATION_OF_RESPONSE_TO_CYTOKINE_STIMULUS	1.69416	1.88603
GOBP_CALCIUM_ION_IMPORT	1.69442	1.74347
GOBP_T_HELPER_2_CELL_DIFFERENTIATION	1.69565	1.86082
GOBP_REGULATION_OF_CELL_ADHESION_MEDIATED_BY_INTEGRIN	1.69606	1.84863
GOBP_REGULATION_OF_T_CELL_RECEPTOR_SIGNALING_PATHWAY	1.69648	1.87651
GOBP_REGULATION_OF_AXONOGENESIS	1.69731	1.74956
GOBP_REGULATION_OF_ACTIN_FILAMENT_BUNDLE_ASSEMBLY	1.69817	1.75965
GOBP_DEVELOPMENTAL_GROWTH_INVOLVED_IN_MORPHOGENESIS	1.69858	1.89843
GOBP_MYOBLAST_FUSION	1.69877	2.00429
GOBP_REGULATION_OF_CELL_DIFFERENTIATION	1.69892	1.96745
GOBP_REGULATION_OF_CELL_JUNCTION_ASSEMBLY	1.69947	2.09416
GOBP_REGULATION_OF_EPITHELIAL_TO_MESENCHYMAL_TRANSITION	1.69996	2.04564
GOBP_DEFINITIVE_HEMOPOIESIS	1.70047	1.90951
GOBP_REGULATION_OF_CELL_SUBSTRATE_JUNCTION_ORGANIZATION	1.70131	2.09773
GOBP_REGULATION_OF_ANATOMICAL_STRUCTURE_MORPHOGENESIS	1.70135	2.15694
GOBP_CARDIAC_MUSCLE_TISSUE_DEVELOPMENT	1.70231	1.89164
GOBP_REGULATION_OF_BLOOD_CIRCULATION	1.70254	1.60882
GOBP_POSITIVE_REGULATION_OF_HEART_GROWTH	1.70302	1.78165
GOBP_PROTEIN_KINASE_B_SIGNALING	1.70339	1.76131
GOBP_HUMORAL_IMMUNE_RESPONSE	1.70378	1.81468
GOBP_INTEGRIN_ACTIVATION	1.70381	1.83732
GOBP_SMALL_GTPASE_MEDIATED_SIGNAL_TRANSDUCTION	1.70543	1.96693
GOBP_NEGATIVE_REGULATION_OF_CELL_DIFFERENTIATION	1.70623	1.87991
GOBP_REGULATION_OF_CATION_CHANNEL_ACTIVITY	1.70631	1.75383
GOBP_PRODUCTION_OF_MOLECULAR_MEDIATOR_INVOLVED_IN_INFLAMMATORY_RESPONSE	1.70641	1.77064
GOBP_STRIATED_MUSCLE_CELL_DIFFERENTIATION	1.70662	2.02933
GOBP_PRESYNAPSE_ORGANIZATION	1.70801	1.82047
GOBP_NEGATIVE_REGULATION_OF_EXTRACELLULAR_MATRIX_ORGANIZATION	1.70851	1.79046
GOBP_LYMPH_VESSEL_MORPHOGENESIS	1.70851	2.0156
GOBP_SYNAPSE_PRUNING	1.70863	1.94049
GOBP_POSITIVE_REGULATION_OF_ANTIGEN_RECEPTOR_MEDIATED_SIGNALING_PATHWAY	1.70911	1.84935
GOBP_PLATELET_DERIVED_GROWTH_FACTOR_RECEPTOR_SIGNALING_PATHWAY	1.70927	2.0211
GOBP_REGULATION_OF_PLATELET_ACTIVATION	1.70954	1.83725
GOBP_POSITIVE_REGULATION_OF_DEVELOPMENTAL_PROCESS	1.71036	2.01282
GOBP_RECEPTOR_SIGNALING_PATHWAY_VIA_STAT	1.71072	1.73102
GOBP_REGULATION_OF_NEUTROPHIL_ACTIVATION	1.71128	1.96902
GOBP_POSITIVE_REGULATION_OF_DEPHOSPHORYLATION	1.71196	1.78877
GOBP_MEMBRANE_RAFT_ASSEMBLY	1.712	1.80856
GOBP_NEGATIVE_REGULATION_OF_REGULATED_SECRETORY_PATHWAY	1.71211	1.81707
GOBP_REGULATION_OF_RESPONSE_TO_WOUNDING	1.71357	1.63467
GOBP_MESENCHYMAL_TO_EPITHELIAL_TRANSITION	1.71444	1.85493
GOBP_REGULATION_OF_NEURAL_PRECURSOR_CELL_PROLIFERATION	1.7145	1.91402
GOBP_CIRCULATORY_SYSTEM_PROCESS	1.71512	1.78132
GOBP_FC_RECEPTOR_MEDIATED_STIMULATORY_SIGNALING_PATHWAY	1.71648	1.71623
GOBP_CELL_CELL_ADHESION_VIA_PLASMA_MEMBRANE_ADHESION_MOLECULES	1.71672	1.74624
GOBP_BLOOD_VESSEL_ENDOTHELIAL_CELL_DIFFERENTIATION	1.71764	1.78905
GOBP_REGULATION_OF_MAPK_CASCADE	1.71778	1.87456
GOBP_SUBSTRATE_DEPENDENT_CELL_MIGRATION	1.71831	1.88926
GOBP_RESPIRATORY_SYSTEM_DEVELOPMENT	1.71845	2.00403
GOBP_REGULATION_OF_MAP_KINASE_ACTIVITY	1.71946	1.73813
GOBP_REGULATION_OF_MULTI_ORGANISM_PROCESS	1.71957	1.9592
GOBP_RECEPTOR_MEDIATED_ENDOCYTOSIS	1.72112	1.99298
GOBP_AXON_EXTENSION	1.72236	1.90685
GOBP_POSITIVE_REGULATION_OF_MAP_KINASE_ACTIVITY	1.7232	1.70694
GOBP_REGULATION_OF_COLLAGEN_METABOLIC_PROCESS	1.72369	1.84427
GOBP_POSITIVE_REGULATION_OF_RELEASE_OF_SEQUESTERED_CALCIUM_ION_INTO_CYTOSOL	1.72387	1.89977
GOBP_REGULATION_OF_MUSCLE_CONTRACTION	1.72414	1.77348
GOBP_COMPLEMENT_ACTIVATION_LECTIN_PATHWAY	1.7266	1.95031
GOBP_BONE_DEVELOPMENT	1.72781	2.19262
GOBP_MYELOID_DENDRITIC_CELL_ACTIVATION	1.72991	1.85642
GOBP_NEURON_PROJECTION_GUIDANCE	1.73006	2.00263
GOBP_POSITIVE_REGULATION_OF_MULTICELLULAR_ORGANISMAL_PROCESS	1.73018	2.01292
GOBP_EPITHELIAL_TUBE_MORPHOGENESIS	1.73034	1.73017
GOBP_REGULATION_OF_ORGAN_GROWTH	1.73053	1.9893
GOBP_NEGATIVE_REGULATION_OF_TISSUE_REMODELING	1.73172	2.0764
GOBP_COAGULATION	1.73188	1.97276
GOBP_POSITIVE_REGULATION_OF_ENDOCYTOSIS	1.73323	2.03342
GOBP_WNT_SIGNALING_PATHWAY_CALCIUM_MODULATING_PATHWAY	1.73347	1.94759
GOBP_NEGATIVE_REGULATION_OF_EXOCYTOSIS	1.73464	1.79735
GOBP_REGULATION_OF_RHO_PROTEIN_SIGNAL_TRANSDUCTION	1.73587	1.87981
GOBP_REGULATION_OF_CELL_MATRIX_ADHESION	1.7395	2.00539
GOBP_STRIATED_MUSCLE_CELL_DEVELOPMENT	1.73977	1.75582
GOBP_MYOBLAST_DIFFERENTIATION	1.74104	2.08719
GOBP_POSITIVE_REGULATION_OF_TYPE_2_IMMUNE_RESPONSE	1.74182	2.01231
GOBP_IMMUNE_SYSTEM_DEVELOPMENT	1.74243	1.96463
GOBP_BONE_REMODELING	1.7429	1.91507
GOBP_ENDOCYTOSIS	1.74343	2.11396
GOBP_LYMPHANGIOGENESIS	1.74493	2.13466
GOBP_EMBRYONIC_EYE_MORPHOGENESIS	1.74528	1.93714
GOBP_MYELOID_LEUKOCYTE_DIFFERENTIATION	1.74553	2.01234
GOBP_POSITIVE_REGULATION_OF_CALCIUM_ION_TRANSMEMBRANE_TRANSPORT	1.7466	1.85587
GOBP_REGULATION_OF_MUSCLE_CELL_DIFFERENTIATION	1.74691	1.98626
GOBP_REGULATION_OF_LIPOPOLYSACCHARIDE_MEDIATED_SIGNALING_PATHWAY	1.74904	1.86998
GOBP_POSITIVE_REGULATION_OF_ALPHA_BETA_T_CELL_DIFFERENTIATION	1.74942	2.10643
GOBP_NEGATIVE_REGULATION_OF_MACROPHAGE_ACTIVATION	1.7509	1.89171
GOBP_POSITIVE_REGULATION_OF_RESPONSE_TO_CYTOKINE_STIMULUS	1.75118	1.87457
GOBP_RECEPTOR_INTERNALIZATION	1.75213	1.91245
GOBP_DIGESTIVE_SYSTEM_DEVELOPMENT	1.75239	1.82181
GOBP_NEGATIVE_REGULATION_OF_DEVELOPMENTAL_PROCESS	1.75257	2.01692
GOBP_NEGATIVE_REGULATION_OF_LEUKOCYTE_CHEMOTAXIS	1.75265	1.85907
GOBP_POSITIVE_REGULATION_OF_INTERLEUKIN_4_PRODUCTION	1.75408	2.08178
GOBP_GERMINAL_CENTER_FORMATION	1.75434	1.92182
GOBP_BLOOD_VESSEL_REMODELING	1.7548	1.86344
GOBP_REGULATION_OF_RESPONSE_TO_EXTERNAL_STIMULUS	1.75482	2.07444
GOBP_NEUTROPHIL_EXTRAVASATION	1.75547	1.93831
GOBP_REGULATION_OF_LYMPHOCYTE_APOPTOTIC_PROCESS	1.75709	1.80744
GOBP_POSITIVE_REGULATION_OF_CD4_POSITIVE_ALPHA_BETA_T_CELL_DIFFERENTIATION	1.76027	1.90237
GOBP_NEGATIVE_REGULATION_OF_G_PROTEIN_COUPLED_RECEPTOR_SIGNALING_PATHWAY	1.76074	1.83948
GOBP_REGULATION_OF_MYELOID_CELL_DIFFERENTIATION	1.76093	1.88738
GOBP_POSITIVE_REGULATION_OF_CELL_DIFFERENTIATION	1.76095	2.04874
GOBP_CYTOKINE_MEDIATED_SIGNALING_PATHWAY	1.76138	2.08454
GOBP_REGULATION_OF_LEUKOCYTE_DEGRANULATION	1.76246	1.9624
GOBP_REGULATION_OF_CALCIUM_MEDIATED_SIGNALING	1.76304	1.7239
GOBP_REGULATION_OF_WOUND_HEALING	1.76317	1.67485
GOBP_POSITIVE_REGULATION_OF_T_CELL_MEDIATED_IMMUNITY	1.76365	1.79176
GOBP_RESPONSE_TO_PROTOZOAN	1.76374	1.85154
GOBP_NEGATIVE_REGULATION_OF_LEUKOCYTE_DEGRANULATION	1.76393	1.80738
GOBP_POSITIVE_REGULATION_OF_MUSCLE_CELL_DIFFERENTIATION	1.76459	1.96911
GOBP_MUSCLE_SYSTEM_PROCESS	1.76528	2.16953
GOBP_POSITIVE_REGULATION_OF_CELL_POPULATION_PROLIFERATION	1.76537	1.91852
GOBP_MELANOCYTE_DIFFERENTIATION	1.76695	1.79443
GOBP_RHO_PROTEIN_SIGNAL_TRANSDUCTION	1.76839	1.92249
GOBP_T_CELL_MEDIATED_CYTOTOXICITY	1.76882	1.75389
GOBP_REGULATION_OF_TISSUE_REMODELING	1.77155	1.71817
GOBP_POSITIVE_REGULATION_OF_RESPONSE_TO_EXTERNAL_STIMULUS	1.77305	2.05387
GOBP_DENDRITIC_CELL_APOPTOTIC_PROCESS	1.77352	1.91711
GOBP_RESPONSE_TO_BACTERIUM	1.77375	1.97867
GOBP_SKELETAL_MUSCLE_ORGAN_DEVELOPMENT	1.77428	2.10089
GOBP_ACUTE_INFLAMMATORY_RESPONSE	1.77528	1.67682
GOBP_NEGATIVE_REGULATION_OF_CELL_SUBSTRATE_ADHESION	1.77556	2.17428
GOBP_RESPONSE_TO_WOUNDING	1.77574	2.12079
GOBP_OSSIFICATION	1.77634	2.13706
GOBP_GASTRULATION	1.77636	1.98427
GOBP_NEURON_PROJECTION_ARBORIZATION	1.77654	1.87714
GOBP_CD4_POSITIVE_ALPHA_BETA_T_CELL_CYTOKINE_PRODUCTION	1.77655	1.81273
GOBP_AMEBOIDAL_TYPE_CELL_MIGRATION	1.77663	2.16702
GOBP_REGULATION_OF_LIPID_KINASE_ACTIVITY	1.77668	1.73865
GOBP_MUSCLE_TISSUE_DEVELOPMENT	1.77742	2.14708
GOBP_TOLERANCE_INDUCTION	1.77772	1.78984
GOBP_MUSCLE_CELL_DEVELOPMENT	1.77795	1.92722
GOBP_ORGAN_GROWTH	1.77835	2.04377
GOBP_POSITIVE_REGULATION_OF_PROTEIN_KINASE_B_SIGNALING	1.77865	1.87043
GOBP_TOLL_LIKE_RECEPTOR_SIGNALING_PATHWAY	1.77878	1.88391
GOBP_G_PROTEIN_COUPLED_RECEPTOR_SIGNALING_PATHWAY_INVOLVED_IN_HEART_PROCESS	1.78028	1.90964
GOBP_LOCOMOTION	1.78133	2.21521
GOBP_BRANCHING_INVOLVED_IN_BLOOD_VESSEL_MORPHOGENESIS	1.78226	1.94751
GOBP_STRIATED_MUSCLE_CELL_PROLIFERATION	1.78254	2.04018
GOBP_NEGATIVE_REGULATION_OF_CHEMOTAXIS	1.78276	2.04496
GOBP_CELL_KILLING	1.78281	2.06
GOBP_PRODUCTION_OF_MOLECULAR_MEDIATOR_OF_IMMUNE_RESPONSE	1.78344	1.61261
GOBP_REGULATION_OF_EPITHELIAL_CELL_MIGRATION	1.78347	2.10262
GOBP_POSITIVE_REGULATION_OF_NATURAL_KILLER_CELL_MEDIATED_CYTOTOXICITY	1.7836	1.90799
GOBP_ACUTE_INFLAMMATORY_RESPONSE_TO_ANTIGENIC_STIMULUS	1.78413	1.87928
GOBP_ERK1_AND_ERK2_CASCADE	1.78493	2.02449
GOBP_SYNCYTIUM_FORMATION	1.78525	2.09053
GOBP_NEGATIVE_REGULATION_OF_CHONDROCYTE_DIFFERENTIATION	1.78536	1.85842
GOBP_WOUND_HEALING	1.7861	2.10134
GOBP_NEGATIVE_REGULATION_OF_EPITHELIAL_CELL_PROLIFERATION	1.78675	1.79293
GOBP_REGULATION_OF_NEUTROPHIL_MIGRATION	1.78746	2.22028
GOBP_INFLAMMATORY_RESPONSE_TO_ANTIGENIC_STIMULUS	1.78771	2.00702
GOBP_POSITIVE_REGULATION_OF_EPITHELIAL_TO_MESENCHYMAL_TRANSITION	1.78857	2.06231
GOBP_POSITIVE_REGULATION_OF_ADAPTIVE_IMMUNE_RESPONSE	1.79077	1.70781
GOBP_DEFENSE_RESPONSE	1.79081	2.09765
GOBP_MYOTUBE_DIFFERENTIATION	1.79248	1.78463
GOBP_POSITIVE_REGULATION_OF_CD4_POSITIVE_ALPHA_BETA_T_CELL_ACTIVATION	1.79309	2.0102
GOBP_MYELOID_CELL_DEVELOPMENT	1.79386	2.09935
GOBP_NEGATIVE_REGULATION_OF_ENDOCYTOSIS	1.79428	1.77902
GOBP_CALCIUM_ION_TRANSPORT	1.79593	2.01661
GOBP_RETINA_VASCULATURE_DEVELOPMENT_IN_CAMERA_TYPE_EYE	1.79751	2.1094
GOBP_INTERFERON_GAMMA_MEDIATED_SIGNALING_PATHWAY	1.79765	1.82512
GOBP_METANEPHRIC_GLOMERULUS_VASCULATURE_DEVELOPMENT	1.79788	1.8077
GOBP_HEART_DEVELOPMENT	1.79817	2.10569
GOBP_REGULATION_OF_CALCIUM_ION_TRANSMEMBRANE_TRANSPORT	1.79831	1.89693
GOBP_IMMUNOLOGICAL_SYNAPSE_FORMATION	1.79879	2.17777
GOBP_METANEPHRIC_NEPHRON_DEVELOPMENT	1.80043	1.79522
GOBP_ACTIN_CYTOSKELETON_REORGANIZATION	1.80044	2.1088
GOBP_NEGATIVE_REGULATION_OF_MULTICELLULAR_ORGANISMAL_PROCESS	1.80056	2.17855
GOBP_OSTEOCLAST_DIFFERENTIATION	1.80077	1.96727
GOBP_MYOFIBRIL_ASSEMBLY	1.80093	1.89842
GOBP_NEGATIVE_REGULATION_OF_MYELOID_LEUKOCYTE_MEDIATED_IMMUNITY	1.80096	1.81387
GOBP_NEGATIVE_REGULATION_OF_ANTIGEN_RECEPTOR_MEDIATED_SIGNALING_PATHWAY	1.80102	1.8724
GOBP_MESENCHYMAL_CELL_DIFFERENTIATION	1.80226	2.12592
GOBP_MUSCLE_ORGAN_MORPHOGENESIS	1.80315	1.80008
GOBP_EPITHELIAL_TO_MESENCHYMAL_TRANSITION_INVOLVED_IN_ENDOCARDIAL_CUSHION_FORMATION	1.8032	2.00086
GOBP_POSITIVE_REGULATION_OF_MONOCYTE_CHEMOTAXIS	1.80376	1.85189
GOBP_HEART_GROWTH	1.80385	2.03358
GOBP_INOSITOL_LIPID_MEDIATED_SIGNALING	1.80426	1.80347
GOBP_UROGENITAL_SYSTEM_DEVELOPMENT	1.80457	1.88531
GOBP_CHEMOKINE_PRODUCTION	1.80542	2.03668
GOBP_POSITIVE_REGULATION_OF_NATURAL_KILLER_CELL_MEDIATED_IMMUNITY	1.80655	1.89172
GOBP_SYNAPTIC_TRANSMISSION_GLUTAMATERGIC	1.80687	1.7841
GOBP_REGULATION_OF_LEUKOCYTE_ADHESION_TO_VASCULAR_ENDOTHELIAL_CELL	1.80692	1.83029
GOBP_CELL_MIGRATION_INVOLVED_IN_HEART_DEVELOPMENT	1.80708	1.79151
GOBP_NEGATIVE_REGULATION_OF_SMOOTH_MUSCLE_CELL_PROLIFERATION	1.81017	1.94178
GOBP_POSITIVE_REGULATION_OF_ORGAN_GROWTH	1.81124	1.82342
GOBP_NEGATIVE_REGULATION_OF_LOCOMOTION	1.81142	2.39278
GOBP_TISSUE_MIGRATION	1.81195	2.30146
GOBP_COLLAGEN_BIOSYNTHETIC_PROCESS	1.81204	1.85685
GOBP_REGULATION_OF_MULTICELLULAR_ORGANISMAL_DEVELOPMENT	1.81263	2.17139
GOBP_CELL_ACTIVATION	1.81281	2.20142
GOBP_CARDIAC_EPITHELIAL_TO_MESENCHYMAL_TRANSITION	1.81283	2.05777
GOBP_ENDODERM_DEVELOPMENT	1.8135	2.11424
GOBP_DENDRITIC_CELL_DIFFERENTIATION	1.81468	1.9206
GOBP_NEURON_RECOGNITION	1.81538	2.03169
GOBP_EPITHELIAL_TO_MESENCHYMAL_TRANSITION	1.8165	2.09348
GOBP_ESTABLISHMENT_OF_LYMPHOCYTE_POLARITY	1.81687	1.95168
GOBP_POSITIVE_REGULATION_OF_SMOOTH_MUSCLE_CONTRACTION	1.81707	1.76771
GOBP_REGULATION_OF_DENDRITIC_CELL_ANTIGEN_PROCESSING_AND_PRESENTATION	1.81714	2.06616
GOBP_REGULATION_OF_PEPTIDYL_TYROSINE_PHOSPHORYLATION	1.81783	1.86098
GOBP_MORPHOGENESIS_OF_A_BRANCHING_STRUCTURE	1.8179	2.0047
GOBP_CALCIUM_ION_IMPORT_INTO_CYTOSOL	1.81794	1.9595
GOBP_LEUKOCYTE_AGGREGATION	1.81828	1.92615
GOBP_NATURAL_KILLER_CELL_MEDIATED_IMMUNITY	1.81835	2.0481
GOBP_REGULATION_OF_RELEASE_OF_SEQUESTERED_CALCIUM_ION_INTO_CYTOSOL	1.81837	1.84467
GOBP_NEGATIVE_REGULATION_OF_HEMOPOIESIS	1.81868	2.044
GOBP_REGULATION_OF_HEART_GROWTH	1.81895	2.02551
GOBP_POSITIVE_REGULATION_OF_MACROPHAGE_CHEMOTAXIS	1.819	1.79973
GOBP_AUTONOMIC_NERVOUS_SYSTEM_DEVELOPMENT	1.81908	1.84269
GOBP_DERMATAN_SULFATE_PROTEOGLYCAN_METABOLIC_PROCESS	1.81941	1.94292
GOBP_REGULATION_OF_CELLULAR_RESPONSE_TO_GROWTH_FACTOR_STIMULUS	1.81944	2.00207
GOBP_AMINOGLYCAN_METABOLIC_PROCESS	1.81954	1.8003
GOBP_MUSCLE_CELL_DIFFERENTIATION	1.82049	2.18239
GOBP_MACROPHAGE_DIFFERENTIATION	1.8223	1.83837
GOBP_NEGATIVE_REGULATION_OF_CARTILAGE_DEVELOPMENT	1.82238	1.86839
GOBP_LYSOSOME_LOCALIZATION	1.82322	2.02963
GOBP_REGULATION_OF_HUMORAL_IMMUNE_RESPONSE	1.82361	1.90893
GOBP_HETEROPHILIC_CELL_CELL_ADHESION_VIA_PLASMA_MEMBRANE_CELL_ADHESION_MOLECULES	1.82368	1.91004
GOBP_DERMATAN_SULFATE_METABOLIC_PROCESS	1.82383	1.90693
GOBP_BONE_CELL_DEVELOPMENT	1.82461	2.06395
GOBP_ELASTIC_FIBER_ASSEMBLY	1.82641	1.97526
GOBP_BASEMENT_MEMBRANE_ORGANIZATION	1.82721	1.83492
GOBP_GLOMERULAR_MESANGIUM_DEVELOPMENT	1.82759	1.98832
GOBP_POSITIVE_REGULATION_OF_IMMUNE_RESPONSE	1.8284	2.11327
GOBP_POSITIVE_REGULATION_OF_MAPK_CASCADE	1.8286	1.94108
GOBP_NEGATIVE_REGULATION_OF_RESPONSE_TO_EXTERNAL_STIMULUS	1.82902	2.04189
GOBP_POSITIVE_REGULATION_OF_LEUKOCYTE_ADHESION_TO_VASCULAR_ENDOTHELIAL_CELL	1.82934	1.84282
GOBP_NEGATIVE_REGULATION_OF_DEFENSE_RESPONSE	1.83113	2.0074
GOBP_REGULATION_OF_SYNAPTIC_TRANSMISSION_GLUTAMATERGIC	1.83296	1.94618
GOBP_CELL_JUNCTION_DISASSEMBLY	1.83303	2.15701
GOBP_RESPONSE_TO_INTERFERON_GAMMA	1.83317	2.08893
GOBP_NEGATIVE_REGULATION_OF_CELLULAR_RESPONSE_TO_GROWTH_FACTOR_STIMULUS	1.83399	1.99708
GOBP_SKELETAL_SYSTEM_DEVELOPMENT	1.83476	2.09292
GOBP_ACTIVATION_OF_IMMUNE_RESPONSE	1.8349	2.08628
GOBP_MUSCLE_CONTRACTION	1.83495	2.23041
GOBP_CARDIAC_MUSCLE_CELL_PROLIFERATION	1.83602	1.93118
GOBP_MYD88_DEPENDENT_TOLL_LIKE_RECEPTOR_SIGNALING_PATHWAY	1.83615	1.84872
GOBP_ANTIGEN_RECEPTOR_MEDIATED_SIGNALING_PATHWAY	1.83646	1.91446
GOBP_POSITIVE_REGULATION_OF_CALCIUM_ION_TRANSPORT_INTO_CYTOSOL	1.83838	1.89706
GOBP_CELL_CELL_ADHESION_MEDIATED_BY_INTEGRIN	1.83872	1.87371
GOBP_NEUTROPHIL_HOMEOSTASIS	1.83895	1.85946
GOBP_ANGIOGENESIS_INVOLVED_IN_WOUND_HEALING	1.83903	1.93089
GOBP_LYMPH_VESSEL_DEVELOPMENT	1.83983	2.00243
GOBP_CHRONIC_INFLAMMATORY_RESPONSE	1.84001	2.1193
GOBP_REGULATION_OF_CELLULAR_COMPONENT_MOVEMENT	1.84274	2.36697
GOBP_POSITIVE_REGULATION_OF_EPITHELIAL_CELL_MIGRATION	1.84287	1.93439
GOBP_CELL_MIGRATION	1.84348	2.35053
GOBP_POSITIVE_REGULATION_OF_TUMOR_NECROSIS_FACTOR_SUPERFAMILY_CYTOKINE_PRODUCTION	1.84364	2.12095
GOBP_MEMBRANE_RAFT_ORGANIZATION	1.84373	1.87665
GOBP_PEPTIDYL_TYROSINE_MODIFICATION	1.84465	1.91696
GOBP_PHOSPHATIDYLINOSITOL_3_KINASE_SIGNALING	1.8449	1.78199
GOBP_REGULATION_OF_ENDOTHELIAL_CELL_MIGRATION	1.84516	2.11753
GOBP_MUSCLE_STRUCTURE_DEVELOPMENT	1.84539	2.38602
GOBP_NEGATIVE_REGULATION_OF_CELL_CELL_ADHESION	1.84597	1.96553
GOBP_NEGATIVE_REGULATION_OF_ANTIGEN_PROCESSING_AND_PRESENTATION	1.84707	1.92693
GOBP_REGULATION_OF_ACTIN_CYTOSKELETON_REORGANIZATION	1.84801	1.90279
GOBP_HETEROTYPIC_CELL_CELL_ADHESION	1.84972	1.75367
GOBP_REGULATION_OF_GRANULOCYTE_CHEMOTAXIS	1.85053	2.09485
GOBP_NEGATIVE_REGULATION_OF_LYMPHOCYTE_DIFFERENTIATION	1.85097	1.89465
GOBP_REGULATION_OF_MYELOID_LEUKOCYTE_MEDIATED_IMMUNITY	1.85147	2.07708
GOBP_TRABECULA_FORMATION	1.85268	2.11016
GOBP_REGULATION_OF_NATURAL_KILLER_CELL_MEDIATED_IMMUNITY	1.853	1.99136
GOBP_CELL_DIFFERENTIATION_INVOLVED_IN_METANEPHROS_DEVELOPMENT	1.85332	1.81857
GOBP_BLOOD_VESSEL_ENDOTHELIAL_CELL_MIGRATION	1.85403	2.11301
GOBP_EPITHELIAL_CELL_PROLIFERATION	1.85456	1.86997
GOBP_NEGATIVE_REGULATION_OF_ALPHA_BETA_T_CELL_DIFFERENTIATION	1.85559	1.80923
GOBP_NEGATIVE_REGULATION_OF_ENDOTHELIAL_CELL_PROLIFERATION	1.85721	1.88624
GOBP_BIOMINERALIZATION	1.85893	1.95756
GOBP_POSITIVE_REGULATION_OF_ENDOTHELIAL_CELL_MIGRATION	1.85921	1.97391
GOBP_NEUTROPHIL_CHEMOTAXIS	1.85943	2.1387
GOBP_REGULATION_OF_CELL_SHAPE	1.85979	2.2828
GOBP_PLATELET_DEGRANULATION	1.86003	2.25528
GOBP_POSITIVE_THYMIC_T_CELL_SELECTION	1.86078	1.88309
GOBP_DIVALENT_INORGANIC_CATION_HOMEOSTASIS	1.86105	1.86675
GOBP_ENDOCARDIAL_CUSHION_FORMATION	1.86114	2.0466
GOBP_CYTOKINE_PRODUCTION	1.86181	2.13107
GOBP_REGULATION_OF_MYELOID_LEUKOCYTE_DIFFERENTIATION	1.86198	1.95307
GOBP_MESENCHYME_DEVELOPMENT	1.86302	2.24485
GOBP_B_CELL_MEDIATED_IMMUNITY	1.86353	1.82831
GOBP_POSITIVE_REGULATION_OF_AXONOGENESIS	1.86355	1.80436
GOBP_POSITIVE_REGULATION_OF_LYMPHOCYTE_MIGRATION	1.8637	1.99023
GOBP_POSITIVE_REGULATION_OF_CALCIUM_ION_TRANSPORT	1.864	2.00972
GOBP_POSITIVE_REGULATION_OF_LEUKOCYTE_CHEMOTAXIS	1.86456	1.89332
GOBP_REGULATION_OF_MACROPHAGE_CHEMOTAXIS	1.86508	1.81262
GOBP_REGULATION_OF_PHOSPHATIDYLINOSITOL_3_KINASE_ACTIVITY	1.86524	1.85609
GOBP_POSITIVE_REGULATION_OF_CYTOKINE_PRODUCTION_INVOLVED_IN_IMMUNE_RESPONSE	1.86544	1.7539
GOBP_PLATELET_ACTIVATION	1.8657	2.11832
GOBP_CD4_POSITIVE_OR_CD8_POSITIVE_ALPHA_BETA_T_CELL_LINEAGE_COMMITMENT	1.86665	1.80775
GOBP_CELLULAR_RESPONSE_TO_ACID_CHEMICAL	1.86689	2.20781
GOBP_AMINOGLYCAN_BIOSYNTHETIC_PROCESS	1.86725	1.90622
GOBP_ENDOCARDIAL_CUSHION_DEVELOPMENT	1.86737	2.08876
GOBP_T_HELPER_CELL_LINEAGE_COMMITMENT	1.86913	1.84483
GOBP_TUBE_DEVELOPMENT	1.86933	2.25618
GOBP_MUCOPOLYSACCHARIDE_METABOLIC_PROCESS	1.8696	1.84629
GOBP_REGULATION_OF_COMPLEMENT_ACTIVATION	1.8699	2.02582
GOBP_T_CELL_ACTIVATION_VIA_T_CELL_RECEPTOR_CONTACT_WITH_ANTIGEN_BOUND_TO_MHC_MOLECULE_ON_ANTIGEN_PRESENTING_CELL	1.87002	2.02386
GOBP_REGULATION_OF_CARTILAGE_DEVELOPMENT	1.87081	1.95012
GOBP_CELL_RECOGNITION	1.87145	2.12568
GOBP_REGULATION_OF_CARDIAC_MUSCLE_CELL_PROLIFERATION	1.87155	1.86364
GOBP_SECOND_MESSENGER_MEDIATED_SIGNALING	1.87264	1.84953
GOBP_ANATOMICAL_STRUCTURE_FORMATION_INVOLVED_IN_MORPHOGENESIS	1.87419	2.3648
GOBP_INTERLEUKIN_4_PRODUCTION	1.87465	2.08299
GOBP_CARDIAC_VENTRICLE_DEVELOPMENT	1.87549	1.72653
GOBP_ASTROCYTE_DEVELOPMENT	1.87691	2.00332
GOBP_CELLULAR_RESPONSE_TO_BIOTIC_STIMULUS	1.87728	1.98535
GOBP_ENDOCARDIAL_CUSHION_MORPHOGENESIS	1.87839	2.11046
GOBP_METANEPHROS_DEVELOPMENT	1.87912	1.94731
GOBP_SMOOTH_MUSCLE_CELL_DIFFERENTIATION	1.87959	1.85693
GOBP_NATURAL_KILLER_CELL_ACTIVATION	1.88206	1.92537
GOBP_IMMUNE_RESPONSE_REGULATING_SIGNALING_PATHWAY	1.88395	2.00078
GOBP_POSITIVE_REGULATION_OF_PEPTIDYL_TYROSINE_PHOSPHORYLATION	1.884	1.87472
GOBP_POSITIVE_REGULATION_OF_SYNAPTIC_TRANSMISSION_GLUTAMATERGIC	1.88432	1.95758
GOBP_AORTA_MORPHOGENESIS	1.88508	2.10755
GOBP_CELL_CELL_ADHESION	1.88541	2.24274
GOBP_LEUKOCYTE_DIFFERENTIATION	1.88581	2.16373
GOBP_NEGATIVE_REGULATION_OF_LEUKOCYTE_MIGRATION	1.88648	1.95121
GOBP_TRABECULA_MORPHOGENESIS	1.88697	2.17201
GOBP_DENDRITIC_CELL_CHEMOTAXIS	1.88705	1.88186
GOBP_POSITIVE_REGULATION_OF_EXTRACELLULAR_MATRIX_ORGANIZATION	1.8873	2.04823
GOBP_CELL_MIGRATION_INVOLVED_IN_SPROUTING_ANGIOGENESIS	1.88815	2.00844
GOBP_POSITIVE_REGULATION_OF_CELL_SUBSTRATE_ADHESION	1.88822	2.03272
GOBP_POSITIVE_REGULATION_OF_LIPID_KINASE_ACTIVITY	1.88941	1.95817
GOBP_REGULATION_OF_EPITHELIAL_CELL_APOPTOTIC_PROCESS	1.89009	1.74046
GOBP_ENDOTHELIAL_CELL_MIGRATION	1.89028	2.27801
GOBP_DENDRITIC_CELL_MIGRATION	1.89417	1.9561
GOBP_POSITIVE_REGULATION_OF_CYTOKINE_PRODUCTION	1.89457	2.09926
GOBP_NEGATIVE_REGULATION_OF_LEUKOCYTE_APOPTOTIC_PROCESS	1.89465	2.21017
GOBP_T_CELL_DIFFERENTIATION_INVOLVED_IN_IMMUNE_RESPONSE	1.89466	2.00259
GOBP_BRANCHING_MORPHOGENESIS_OF_AN_EPITHELIAL_TUBE	1.89552	1.96631
GOBP_CELL_ADHESION_MEDIATED_BY_INTEGRIN	1.89563	2.20748
GOBP_REGULATION_OF_CALCIUM_ION_TRANSPORT_INTO_CYTOSOL	1.89623	1.92702
GOBP_MUSCLE_ORGAN_DEVELOPMENT	1.89629	2.25434
GOBP_HEART_MORPHOGENESIS	1.89784	1.88671
GOBP_NEUTROPHIL_MIGRATION	1.89799	2.29442
GOBP_REGULATION_OF_TYPE_2_IMMUNE_RESPONSE	1.89814	2.15404
GOBP_REGULATION_OF_CELL_SUBSTRATE_ADHESION	1.8998	2.36091
GOBP_REGULATION_OF_CD4_POSITIVE_ALPHA_BETA_T_CELL_DIFFERENTIATION	1.90109	1.87506
GOBP_NEGATIVE_REGULATION_OF_CELL_ADHESION	1.90168	2.22848
GOBP_POSITIVE_REGULATION_OF_INTERLEUKIN_1_PRODUCTION	1.90177	2.04036
GOBP_REGULATION_OF_CHONDROCYTE_DIFFERENTIATION	1.9037	1.97631
GOBP_FORMATION_OF_PRIMARY_GERM_LAYER	1.90417	2.24979
GOBP_MAST_CELL_ACTIVATION_INVOLVED_IN_IMMUNE_RESPONSE	1.90464	2.07497
GOBP_CYTOSOLIC_CALCIUM_ION_TRANSPORT	1.9047	1.97768
GOBP_POSITIVE_REGULATION_OF_MACROPHAGE_MIGRATION	1.90556	1.79258
GOBP_VASCULAR_ENDOTHELIAL_GROWTH_FACTOR_SIGNALING_PATHWAY	1.90619	1.78674
GOBP_REGULATION_OF_IMMUNE_RESPONSE	1.90628	2.20519
GOBP_REGULATION_OF_OSTEOBLAST_DIFFERENTIATION	1.90653	2.0767
GOBP_LOCALIZATION_WITHIN_MEMBRANE	1.90665	1.76304
GOBP_CHONDROITIN_SULFATE_BIOSYNTHETIC_PROCESS	1.90682	1.91596
GOBP_NEGATIVE_REGULATION_OF_CYTOKINE_PRODUCTION	1.9082	2.14697
GOBP_POSITIVE_REGULATION_OF_OSTEOBLAST_DIFFERENTIATION	1.90872	1.97337
GOBP_REGULATION_OF_HEMOPOIESIS	1.90894	2.08261
GOBP_LEUKOCYTE_MEDIATED_CYTOTOXICITY	1.90961	2.1341
GOBP_SUBSTRATE_ADHESION_DEPENDENT_CELL_SPREADING	1.90976	2.09626
GOBP_GLAND_MORPHOGENESIS	1.91009	2.0332
GOBP_LEUKOCYTE_APOPTOTIC_PROCESS	1.91023	1.95883
GOBP_POSITIVE_REGULATION_OF_CELLULAR_EXTRAVASATION	1.9108	2.29259
GOBP_REGULATION_OF_PHAGOCYTOSIS	1.91164	2.20199
GOBP_SEQUESTERING_OF_CALCIUM_ION	1.9126	1.90183
GOBP_B_CELL_DIFFERENTIATION	1.91273	1.88339
GOBP_TAXIS	1.91309	2.18301
GOBP_LEUKOCYTE_ADHESION_TO_VASCULAR_ENDOTHELIAL_CELL	1.91361	1.86914
GOBP_POSITIVE_REGULATION_OF_CELL_KILLING	1.91418	2.02827
GOBP_POSITIVE_REGULATION_OF_MONONUCLEAR_CELL_MIGRATION	1.91444	1.99614
GOBP_REGULATION_OF_PHOSPHATIDYLINOSITOL_3_KINASE_SIGNALING	1.91549	1.85295
GOBP_POSITIVE_REGULATION_OF_LEUKOCYTE_MEDIATED_IMMUNITY	1.91579	1.99465
GOBP_REGULATION_OF_T_CELL_MEDIATED_IMMUNITY	1.91633	1.93699
GOBP_LYMPHOCYTE_COSTIMULATION	1.91694	2.02167
GOBP_MEMBRANE_INVAGINATION	1.91706	2.21102
GOBP_EPITHELIAL_CELL_DIFFERENTIATION_INVOLVED_IN_KIDNEY_DEVELOPMENT	1.91779	1.81559
GOBP_VASCULOGENESIS	1.91785	1.96747
GOBP_REGULATION_OF_LYMPHOCYTE_MIGRATION	1.91787	1.88689
GOBP_REGULATION_OF_ALPHA_BETA_T_CELL_DIFFERENTIATION	1.91822	2.04692
GOBP_GRANULOCYTE_CHEMOTAXIS	1.91868	2.20969
GOBP_CONNECTIVE_TISSUE_DEVELOPMENT	1.91946	2.00933
GOBP_CELL_MATRIX_ADHESION	1.91958	2.27636
GOBP_NEGATIVE_REGULATION_OF_LEUKOCYTE_PROLIFERATION	1.92086	2.15508
GOBP_CELLULAR_RESPONSE_TO_MOLECULE_OF_BACTERIAL_ORIGIN	1.92196	2.12427
GOBP_REGULATION_OF_CD4_POSITIVE_ALPHA_BETA_T_CELL_ACTIVATION	1.9223	1.96399
GOBP_SMOOTH_MUSCLE_CELL_PROLIFERATION	1.92292	2.10777
GOBP_RESPONSE_TO_MOLECULE_OF_BACTERIAL_ORIGIN	1.92471	2.17821
GOBP_LEUKOCYTE_MIGRATION_INVOLVED_IN_INFLAMMATORY_RESPONSE	1.92531	2.07725
GOBP_MUSCLE_CELL_PROLIFERATION	1.92578	2.23734
GOBP_NEPHRON_DEVELOPMENT	1.92612	1.86489
GOBP_POSITIVE_REGULATION_OF_ALPHA_BETA_T_CELL_ACTIVATION	1.92652	2.23948
GOBP_REGULATION_OF_TOLL_LIKE_RECEPTOR_SIGNALING_PATHWAY	1.92696	1.8518
GOBP_CIRCULATORY_SYSTEM_DEVELOPMENT	1.92727	2.43049
GOBP_REGULATION_OF_B_CELL_RECEPTOR_SIGNALING_PATHWAY	1.92773	1.95301
GOBP_REGULATION_OF_LIPASE_ACTIVITY	1.92981	1.79442
GOBP_CELLULAR_RESPONSE_TO_VASCULAR_ENDOTHELIAL_GROWTH_FACTOR_STIMULUS	1.92988	1.9872
GOBP_REGULATION_OF_ADAPTIVE_IMMUNE_RESPONSE	1.93026	2.03638
GOBP_TISSUE_REMODELING	1.93046	2.20046
GOBP_REGULATION_OF_ANTIGEN_RECEPTOR_MEDIATED_SIGNALING_PATHWAY	1.9314	2.05227
GOBP_REGULATION_OF_INFLAMMATORY_RESPONSE	1.93178	2.08276
GOBP_LYMPHOCYTE_CHEMOTAXIS	1.93183	1.85881
GOBP_POSITIVE_REGULATION_OF_INTERLEUKIN_2_PRODUCTION	1.93209	1.93637
GOBP_REGULATION_OF_METAL_ION_TRANSPORT	1.93355	2.17401
GOBP_POSITIVE_REGULATION_OF_PHAGOCYTOSIS	1.93522	2.18085
GOBP_MONONUCLEAR_CELL_DIFFERENTIATION	1.93699	2.13951
GOBP_REGULATION_OF_OSTEOCLAST_DIFFERENTIATION	1.93731	1.95969
GOBP_NEGATIVE_REGULATION_OF_IMMUNE_RESPONSE	1.93741	2.03304
GOBP_CELL_DIFFERENTIATION_INVOLVED_IN_KIDNEY_DEVELOPMENT	1.93821	1.85117
GOBP_NEGATIVE_REGULATION_OF_ALPHA_BETA_T_CELL_ACTIVATION	1.93846	1.88895
GOBP_REGULATION_OF_IMMUNE_SYSTEM_PROCESS	1.93857	2.29194
GOBP_POSITIVE_REGULATION_OF_ACUTE_INFLAMMATORY_RESPONSE	1.94075	1.79751
GOBP_POSITIVE_REGULATION_OF_ALPHA_BETA_T_CELL_PROLIFERATION	1.94104	1.90655
GOBP_VASCULAR_ENDOTHELIAL_GROWTH_FACTOR_RECEPTOR_SIGNALING_PATHWAY	1.94176	1.91338
GOBP_CHONDROITIN_SULFATE_PROTEOGLYCAN_BIOSYNTHETIC_PROCESS	1.9421	1.94805
GOBP_T_CELL_MEDIATED_IMMUNITY	1.94214	2.09268
GOBP_BONE_MINERALIZATION	1.94374	1.92548
GOBP_REGULATION_OF_MONOCYTE_CHEMOTAXIS	1.94384	2.19212
GOBP_REGULATION_OF_PHOSPHOLIPASE_ACTIVITY	1.94391	1.90584
GOBP_NEGATIVE_REGULATION_OF_INFLAMMATORY_RESPONSE	1.94514	1.88593
GOBP_REGULATION_OF_B_CELL_PROLIFERATION	1.94521	1.83585
GOBP_REGULATION_OF_IMMUNE_EFFECTOR_PROCESS	1.9456	2.26135
GOBP_TUBE_MORPHOGENESIS	1.9461	2.33785
GOBP_EXTRACELLULAR_MATRIX_DISASSEMBLY	1.94617	2.09112
GOBP_POSITIVE_REGULATION_OF_IMMUNE_SYSTEM_PROCESS	1.94666	2.26688
GOBP_EXTRACELLULAR_MATRIX_ASSEMBLY	1.9473	2.08812
GOBP_AORTIC_VALVE_MORPHOGENESIS	1.94752	1.91876
GOBP_NEGATIVE_REGULATION_OF_B_CELL_ACTIVATION	1.94788	1.93767
GOBP_POSITIVE_REGULATION_OF_IMMUNE_EFFECTOR_PROCESS	1.94789	1.9715
GOBP_T_CELL_PROLIFERATION	1.94796	2.03024
GOBP_POSITIVE_REGULATION_OF_LYMPHOCYTE_DIFFERENTIATION	1.94823	2.17981
GOBP_PROTEOGLYCAN_METABOLIC_PROCESS	1.94838	2.06603
GOBP_B_CELL_PROLIFERATION	1.94991	1.85708
GOBP_PULMONARY_VALVE_DEVELOPMENT	1.95052	1.96049
GOBP_REGULATION_OF_T_HELPER_1_TYPE_IMMUNE_RESPONSE	1.95058	1.94017
GOBP_REGULATION_OF_CELLULAR_EXTRAVASATION	1.95094	2.09711
GOBP_INTERLEUKIN_1_PRODUCTION	1.95129	2.28812
GOBP_CARDIAC_CHAMBER_DEVELOPMENT	1.95151	1.88241
GOBP_GRANULOCYTE_MIGRATION	1.95213	2.3351
GOBP_ENDOTHELIAL_CELL_APOPTOTIC_PROCESS	1.9526	1.80534
GOBP_ENDOTHELIUM_DEVELOPMENT	1.95267	2.12151
GOBP_REGULATION_OF_LEUKOCYTE_APOPTOTIC_PROCESS	1.95306	2.17013
GOBP_NEGATIVE_REGULATION_OF_INTERLEUKIN_2_PRODUCTION	1.95325	2.11556
GOBP_ENDODERMAL_CELL_DIFFERENTIATION	1.95421	2.19469
GOBP_REGULATION_OF_PRODUCTION_OF_MOLECULAR_MEDIATOR_OF_IMMUNE_RESPONSE	1.9547	1.83384
GOBP_POSITIVE_REGULATION_OF_SMOOTH_MUSCLE_CELL_PROLIFERATION	1.95828	1.93681
GOBP_CHONDROITIN_SULFATE_PROTEOGLYCAN_METABOLIC_PROCESS	1.95899	2.10944
GOBP_POSITIVE_REGULATION_OF_CHEMOKINE_PRODUCTION	1.96073	2.0289
GOBP_POSITIVE_REGULATION_OF_BIOMINERALIZATION	1.96135	1.98589
GOBP_POSITIVE_REGULATION_OF_INFLAMMATORY_RESPONSE	1.96284	1.98693
GOBP_REGULATION_OF_CELL_CELL_ADHESION	1.96299	2.2708
GOBP_REGULATION_OF_MACROPHAGE_ACTIVATION	1.9643	2.0666
GOBP_CALCIUM_MEDIATED_SIGNALING	1.96482	1.98521
GOBP_REGULATION_OF_LYMPHOCYTE_MEDIATED_IMMUNITY	1.96496	2.02879
GOBP_T_CELL_DIFFERENTIATION	1.96507	2.14496
GOBP_POSITIVE_REGULATION_OF_EPITHELIAL_CELL_PROLIFERATION	1.96522	1.76354
GOBP_NEGATIVE_REGULATION_OF_LEUKOCYTE_CELL_CELL_ADHESION	1.96614	2.08537
GOBP_REGULATION_OF_OSSIFICATION	1.96707	1.93989
GOBP_POSITIVE_REGULATION_OF_HEMOPOIESIS	1.96748	2.15817
GOBP_REGULATION_OF_CELL_ADHESION	1.97001	2.42631
GOBP_REGULATION_OF_LEUKOCYTE_CHEMOTAXIS	1.97088	2.1425
GOBP_CHONDROCYTE_DIFFERENTIATION	1.97116	2.17915
GOBP_COMPLEMENT_ACTIVATION	1.9716	2.12809
GOBP_MYELOID_LEUKOCYTE_CYTOKINE_PRODUCTION	1.97191	1.83836
GOBP_BIOLOGICAL_ADHESION	1.97215	2.47082
GOBP_REGULATION_OF_CHEMOTAXIS	1.97251	2.20374
GOBP_APOPTOTIC_CELL_CLEARANCE	1.97261	2.26128
GOBP_DIGESTIVE_TRACT_MORPHOGENESIS	1.97381	2.00087
GOBP_CARDIAC_CHAMBER_MORPHOGENESIS	1.97429	1.93237
GOBP_REGULATION_OF_EXTRACELLULAR_MATRIX_ORGANIZATION	1.97462	2.25038
GOBP_ADENYLATE_CYCLASE_MODULATING_G_PROTEIN_COUPLED_RECEPTOR_SIGNALING_PATHWAY	1.97498	1.85863
GOBP_DENDRITIC_CELL_ANTIGEN_PROCESSING_AND_PRESENTATION	1.97605	2.19721
GOBP_LEUKOCYTE_HOMEOSTASIS	1.97682	2.03921
GOBP_TUMOR_NECROSIS_FACTOR_SUPERFAMILY_CYTOKINE_PRODUCTION	1.97892	2.17925
GOBP_POSITIVE_REGULATION_OF_INTERLEUKIN_6_PRODUCTION	1.98017	1.95303
GOBP_TYPE_2_IMMUNE_RESPONSE	1.98167	2.13259
GOBP_INTERLEUKIN_12_PRODUCTION	1.98363	1.75617
GOBP_MACROPHAGE_MIGRATION	1.98375	1.99252
GOBP_REGULATION_OF_LEUKOCYTE_DIFFERENTIATION	1.98396	2.19568
GOBP_PROTEOGLYCAN_BIOSYNTHETIC_PROCESS	1.98408	1.92836
GOBP_CALCIUM_ION_TRANSPORT_INTO_CYTOSOL	1.98469	2.02179
GOBP_ALPHA_BETA_T_CELL_DIFFERENTIATION	1.98482	2.15016
GOBP_POSITIVE_REGULATION_OF_VASCULATURE_DEVELOPMENT	1.98626	2.1422
GOBP_ENDODERM_FORMATION	1.98655	2.2151
GOBP_LIPOPOLYSACCHARIDE_MEDIATED_SIGNALING_PATHWAY	1.98665	1.85463
GOBP_CELLULAR_RESPONSE_TO_AMYLOID_BETA	1.98692	1.8107
GOBP_INTEGRIN_MEDIATED_SIGNALING_PATHWAY	1.98713	2.3967
GOBP_B_CELL_ACTIVATION	1.98748	1.89221
GOBP_NEGATIVE_REGULATION_OF_TUMOR_NECROSIS_FACTOR_SUPERFAMILY_CYTOKINE_PRODUCTION	1.98895	1.9096
GOBP_POSITIVE_REGULATION_OF_LOCOMOTION	1.98899	2.39121
GOBP_CELL_SUBSTRATE_ADHESION	1.98903	2.52915
GOBP_PURINERGIC_NUCLEOTIDE_RECEPTOR_SIGNALING_PATHWAY	1.98972	1.96781
GOBP_INTERLEUKIN_1_BETA_PRODUCTION	1.98975	2.20656
GOBP_LYMPHOCYTE_ACTIVATION_INVOLVED_IN_IMMUNE_RESPONSE	1.99036	2.05086
GOBP_REGULATION_OF_ANTIGEN_PROCESSING_AND_PRESENTATION	1.99106	2.28609
GOBP_NEGATIVE_REGULATION_OF_IMMUNE_EFFECTOR_PROCESS	1.9913	2.19185
GOBP_MESENCHYME_MORPHOGENESIS	1.99173	2.19615
GOBP_T_CELL_ACTIVATION_INVOLVED_IN_IMMUNE_RESPONSE	1.9928	2.20384
GOBP_REGULATION_OF_PHOSPHOLIPASE_C_ACTIVITY	1.99356	1.95588
GOBP_PHAGOCYTOSIS	1.99414	2.3342
GOBP_EMBRYONIC_DIGESTIVE_TRACT_DEVELOPMENT	1.99423	2.07275
GOBP_THYMIC_T_CELL_SELECTION	1.99477	1.94999
GOBP_LEUKOCYTE_PROLIFERATION	1.99603	2.16145
GOBP_REGULATION_OF_LEUKOCYTE_MEDIATED_IMMUNITY	1.99604	2.16686
GOBP_VENTRICULAR_SEPTUM_MORPHOGENESIS	1.99633	1.91825
GOBP_NEGATIVE_REGULATION_OF_PRODUCTION_OF_MOLECULAR_MEDIATOR_OF_IMMUNE_RESPONSE	1.99723	1.99883
GOBP_REGULATION_OF_BIOMINERALIZATION	1.99772	2.03127
GOBP_REGULATION_OF_LEUKOCYTE_PROLIFERATION	1.99777	2.10527
GOBP_CARTILAGE_DEVELOPMENT	1.99923	2.13471
GOBP_VENTRICULAR_SEPTUM_DEVELOPMENT	2	1.87625
GOBP_CD4_POSITIVE_ALPHA_BETA_T_CELL_ACTIVATION	2.00068	2.00653
GOBP_REGULATION_OF_LEUKOCYTE_MEDIATED_CYTOTOXICITY	2.00429	2.08158
GOBP_SMOOTH_MUSCLE_CELL_MIGRATION	2.00522	1.95001
GOBP_REGULATION_OF_T_CELL_DIFFERENTIATION	2.00623	2.11976
GOBP_SPROUTING_ANGIOGENESIS	2.0064	2.11445
GOBP_LYMPHOCYTE_ACTIVATION	2.00651	2.28544
GOBP_REGULATION_OF_MORPHOGENESIS_OF_AN_EPITHELIUM	2.00833	1.76398
GOBP_INTERFERON_GAMMA_PRODUCTION	2.00858	2.02894
GOBP_REGULATION_OF_MICROGLIAL_CELL_ACTIVATION	2.00867	1.87591
GOBP_POSITIVE_REGULATION_OF_BLOOD_VESSEL_ENDOTHELIAL_CELL_MIGRATION	2.01049	1.85868
GOBP_T_CELL_MIGRATION	2.01207	2.00106
GOBP_LYMPHOCYTE_MEDIATED_IMMUNITY	2.01221	2.25864
GOBP_CELL_CHEMOTAXIS	2.01331	2.17989
GOBP_MAST_CELL_ACTIVATION	2.01431	2.08826
GOBP_REGULATION_OF_CELL_KILLING	2.01494	2.09993
GOBP_REGULATION_OF_B_CELL_ACTIVATION	2.01535	1.90106
GOBP_REGULATION_OF_LYMPHOCYTE_DIFFERENTIATION	2.01818	2.14062
GOBP_T_CELL_ACTIVATION	2.0208	2.35617
GOBP_RESPONSE_TO_CHEMOKINE	2.02114	2.07636
GOBP_NEGATIVE_REGULATION_OF_CYTOKINE_PRODUCTION_INVOLVED_IN_IMMUNE_RESPONSE	2.02181	1.98089
GOBP_REGULATION_OF_VASCULATURE_DEVELOPMENT	2.02248	2.31584
GOBP_ADENYLATE_CYCLASE_ACTIVATING_G_PROTEIN_COUPLED_RECEPTOR_SIGNALING_PATHWAY	2.02347	1.85628
GOBP_CD4_POSITIVE_ALPHA_BETA_T_CELL_DIFFERENTIATION	2.02398	2.03489
GOBP_POSITIVE_REGULATION_OF_INTERFERON_GAMMA_PRODUCTION	2.02449	1.95534
GOBP_NEGATIVE_REGULATION_OF_IMMUNE_SYSTEM_PROCESS	2.0246	2.45071
GOBP_SEMI_LUNAR_VALVE_DEVELOPMENT	2.02657	2.02941
GOBP_COLLAGEN_CATABOLIC_PROCESS	2.02716	1.75498
GOBP_INFLAMMATORY_RESPONSE	2.02847	2.33181
GOBP_REGULATION_OF_SMOOTH_MUSCLE_CONTRACTION	2.02891	2.10964
GOBP_REGULATION_OF_VASCULAR_ASSOCIATED_SMOOTH_MUSCLE_CELL_PROLIFERATION	2.03016	2.07923
GOBP_REGULATION_OF_MACROPHAGE_MIGRATION	2.03248	1.93636
GOBP_NEGATIVE_REGULATION_OF_LEUKOCYTE_MEDIATED_IMMUNITY	2.03377	2.05591
GOBP_NEGATIVE_REGULATION_OF_VASCULATURE_DEVELOPMENT	2.03407	2.22538
GOBP_POSITIVE_REGULATION_OF_CELL_ADHESION	2.03426	2.37231
GOBP_POSITIVE_REGULATION_OF_ERK1_AND_ERK2_CASCADE	2.03591	2.12232
GOBP_POSITIVE_REGULATION_OF_T_CELL_PROLIFERATION	2.03592	1.97486
GOBP_MYELOID_LEUKOCYTE_MIGRATION	2.03606	2.45946
GOBP_REGULATION_OF_ALPHA_BETA_T_CELL_ACTIVATION	2.03611	2.19936
GOBP_NEGATIVE_REGULATION_OF_INTERLEUKIN_6_PRODUCTION	2.03763	2.04299
GOBP_POSITIVE_REGULATION_OF_BONE_MINERALIZATION	2.03813	2.01018
GOBP_POSITIVE_REGULATION_OF_SMOOTH_MUSCLE_CELL_MIGRATION	2.03857	1.91212
GOBP_ARTERY_MORPHOGENESIS	2.03895	2.1532
GOBP_INTERLEUKIN_6_PRODUCTION	2.04317	2.17532
GOBP_CELLULAR_DEFENSE_RESPONSE	2.0432	2.06391
GOBP_ADAPTIVE_IMMUNE_RESPONSE_BASED_ON_SOMATIC_RECOMBINATION_OF_IMMUNE_RECEPTORS_BUILT_FROM_IMMUNOGLOBULIN_SUPERFAMILY_DOMAINS	2.04428	2.25843
GOBP_CYTOKINE_PRODUCTION_INVOLVED_IN_IMMUNE_RESPONSE	2.04447	1.98789
GOBP_CARDIAC_SEPTUM_MORPHOGENESIS	2.0445	1.98845
GOBP_T_HELPER_1_TYPE_IMMUNE_RESPONSE	2.04499	1.89386
GOBP_REGULATION_OF_BONE_MINERALIZATION	2.04573	1.96017
GOBP_POSITIVE_REGULATION_OF_CHEMOTAXIS	2.04677	2.10896
GOBP_POSITIVE_REGULATION_OF_LEUKOCYTE_PROLIFERATION	2.04904	1.91663
GOBP_LEUKOCYTE_CHEMOTAXIS	2.0492	2.244
GOBP_REGULATION_OF_MONONUCLEAR_CELL_MIGRATION	2.0494	2.17855
GOBP_POSITIVE_REGULATION_OF_VASCULAR_ASSOCIATED_SMOOTH_MUSCLE_CELL_PROLIFERATION	2.05079	1.87168
GOBP_PHAGOCYTOSIS_RECOGNITION	2.05099	1.79548
GOBP_POSITIVE_REGULATION_OF_LEUKOCYTE_MIGRATION	2.05171	2.36457
GOBP_VASCULATURE_DEVELOPMENT	2.05396	2.57183
GOBP_REGULATION_OF_LEUKOCYTE_MIGRATION	2.05534	2.37274
GOBP_POSITIVE_REGULATION_OF_OSSIFICATION	2.05623	1.98917
GOBP_OUTFLOW_TRACT_MORPHOGENESIS	2.05692	1.9757
GOBP_ENDOTHELIAL_CELL_PROLIFERATION	2.05969	2.03914
GOBP_REGULATION_OF_LYMPHOCYTE_ACTIVATION	2.06008	2.3228
GOBP_CARDIAC_SEPTUM_DEVELOPMENT	2.06071	2.053
GOBP_BLOOD_VESSEL_MORPHOGENESIS	2.06171	2.55163
GOBP_COLLAGEN_METABOLIC_PROCESS	2.06232	2.07395
GOBP_MACROPHAGE_ACTIVATION	2.06508	2.35108
GOBP_INTERLEUKIN_2_PRODUCTION	2.06827	2.22512
GOBP_MUSCLE_CELL_MIGRATION	2.07155	2.07152
GOBP_POSITIVE_REGULATION_OF_CELL_CELL_ADHESION	2.07185	2.36285
GOBP_REGULATION_OF_T_CELL_ACTIVATION	2.07331	2.36993
GOBP_POSITIVE_REGULATION_OF_CELL_ACTIVATION	2.07347	2.30096
GOBP_POSITIVE_REGULATION_OF_ENDOTHELIAL_CELL_PROLIFERATION	2.07389	1.92855
GOBP_LEUKOCYTE_CELL_CELL_ADHESION	2.0755	2.47477
GOBP_MATURE_B_CELL_DIFFERENTIATION	2.07737	1.87102
GOBP_POSITIVE_REGULATION_OF_PHOSPHATIDYLINOSITOL_3_KINASE_SIGNALING	2.07836	1.9749
GOBP_ALPHA_BETA_T_CELL_ACTIVATION	2.07868	2.24925
GOBP_LEUKOCYTE_MIGRATION	2.07933	2.42013
GOBP_REGULATION_OF_CYTOSOLIC_CALCIUM_ION_CONCENTRATION	2.08107	2.02003
GOBP_REGULATION_OF_CELL_ACTIVATION	2.08295	2.4622
GOBP_RENAL_SYSTEM_VASCULATURE_DEVELOPMENT	2.08304	2.26074
GOBP_MONOCYTE_CHEMOTAXIS	2.08815	2.34151
GOBP_AORTA_DEVELOPMENT	2.08988	2.32605
GOBP_HEART_VALVE_DEVELOPMENT	2.09125	2.10043
GOBP_GLOMERULUS_DEVELOPMENT	2.09296	2.11243
GOBP_NEGATIVE_REGULATION_OF_LYMPHOCYTE_ACTIVATION	2.09842	2.33286
GOBP_NEUROINFLAMMATORY_RESPONSE	2.09848	2.07685
GOBP_ARTERY_DEVELOPMENT	2.10294	2.30134
GOBP_RESPONSE_TO_AMYLOID_BETA	2.10891	1.98809
GOBP_LYMPHOCYTE_MIGRATION	2.11154	2.20041
GOBP_POSITIVE_REGULATION_OF_LEUKOCYTE_CELL_CELL_ADHESION	2.11298	2.45384
GOBP_POSITIVE_T_CELL_SELECTION	2.12198	2.14086
GOBP_SMOOTH_MUSCLE_CONTRACTION	2.13107	2.28666
GOBP_CELLULAR_EXTRAVASATION	2.13308	2.36216
GOBP_T_CELL_SELECTION	2.14239	2.15017
GOBP_MONONUCLEAR_CELL_MIGRATION	2.15995	2.35788
GOBP_NEGATIVE_REGULATION_OF_CELL_ACTIVATION	2.17279	2.47972
GOBP_ADAPTIVE_IMMUNE_RESPONSE	2.18875	2.46204
GOBP_MICROGLIAL_CELL_ACTIVATION	2.22288	2.33199
GOBP_COLLAGEN_FIBRIL_ORGANIZATION	2.25328	2.70045
GOBP_B_CELL_RECEPTOR_SIGNALING_PATHWAY	2.25597	2.29436
GOBP_EXTERNAL_ENCAPSULATING_STRUCTURE_ORGANIZATION	2.2674	2.90814
